# Supplementary material for: Aerosol–Cell Exposure System Applied to Semi-Adherent Cells for Aerosolization of Lung Surfactant and Nanoparticles Followed by High Quality RNA Extraction
Source: Nanomaterials (Basel). 2022 Apr 15;12(8):1362. doi: 10.3390/nano12081362 (PMC9028274; doi:10.3390/nano12081362)
Supplement: Supplementary file 1 [file nanomaterials-12-01362-s001.zip]

Archive with 1 entries (1 files):
- nanomaterials-1605611-supplementary.pdf
